# Supplementary material for: Pre-existing visual responses in a projection-defined dopamine population explain individual learning trajectories
Source: Curr Biol. Author manuscript; Available in PMC 2024 Nov 27. (PMC11579926; doi:10.1016/j.cub.2024.09.045)
Supplement: Data S1 [file EMS199720-supplement-Data_S1.xlsx]

## Sheet: A
Statistics for Figure 3E (individual coefficients) contra ~ 1 +DMS*session + (1 + session | mouse)
Variable	Coef.	Std. Error	z	Pr(>|z|)
Intercept	0.406623	0.202914	2	0.0451
session: middle	1.57317	0.405118	3.88	0.0001
session: late	3.32533	0.827602	4.02	<1e-04
DMS	0.195257	0.0918166	2.13	0.0335
session: middle & DMS	0.494812	0.183325	2.7	0.007
session: late & DMS	1.61751	0.374426	4.32	<1e-04
Variable coding: See variable coding in statistics section

## Sheet: B
Statistics for Figure 3E (ANOVA, type 3) contra ~ 1 +DMS*session + (1 + session | mouse)
Variable	DOF	Res.DOF	F value	Pr(>|F|)
Intercept	1	336	3.9482	0.0477
session	2	15	8.8589	0.0029
DMS	1	15	4.4464	0.0522
session & DMS	2	336	9.42	0.0001
Variable coding: See variable coding in statistics section

## Sheet: C
Statistics for Figure 3F (individual coefficients) ipsi ~ 1 +DMS*session + (1 + session | mouse)
Variable	Coef.	Std. Error	z	Pr(>|z|)
Intercept	0.917503	0.255317	3.59	0.0003
session: middle	1.97961	0.532863	3.72	0.0002
session: late	4.50271	1.48092	3.04	0.0024
DMS	0.0919535	0.11553	0.8	0.4261
session: middle & DMS	-0.175564	0.241135	-0.73	0.4666
session: late & DMS	-0.566627	0.670105	-0.85	0.3978
Variable coding: See variable coding in statistics section

## Sheet: D
Statistics for Figure 3F (ANOVA, type 3) ipsi ~ 1 +DMS*session + (1 + session | mouse)
Variable	DOF	Res.DOF	F value	Pr(>|F|)
Intercept	1	336	12.6968	0.0004
session	2	15	8.6824	0.0031
DMS	1	15	0.6229	0.4423
session & DMS	2	336	0.4672	0.6272
Variable coding: See variable coding in statistical analysis section of Methods.

## Sheet: E
Statistics for Figure 3G (individual coefficients) bias ~ 1 +DMS*session + (1 + session | mouse)
Variable	Coef.	Std. Error	z	Pr(>|z|)
Intercept	-0.0562653	0.339763	-0.17	0.8685
session: middle	0.0434341	0.234597	0.19	0.8531
session: late	0.359021	0.387147	0.93	0.3537
DMS	0.0892303	0.153752	0.58	0.5617
session: middle & DMS	-0.153327	0.10616	-1.44	0.1487
session: late & DMS	-0.127903	0.175128	-0.73	0.4652
Variable coding: See variable coding in statistical analysis section of Methods.

## Sheet: F
Statistics for Figure 3G (ANOVA, type 3) bias ~ 1 +DMS*session + (1 + session | mouse)
Variable	DOF	Res.DOF	F value	Pr(>|F|)
Intercept	1	336	0.027	0.8697
session	2	15	0.7741	0.4787
DMS	1	15	0.3311	0.5735
session & DMS	2	336	1.2131	0.2986
Variable coding: See variable coding in statistical analysis section of Methods.

## Sheet: G
Statistics for Figure 3H (individual coefficients) choice history ~ 1 + session*DMS + (1 + session | mouse)
Variable	Coefficient	Std. Error	z	Pr(>|z|)
Intercept	0.822298	0.0644868	12.75	<1e-36
session: middle	0.088424	0.118221	0.75	0.4545
session: late	0.0312678	0.157796	0.2	0.8429
DMS	0.0129442	0.029181	0.44	0.6573
session: middle & DMS	-0.0519356	0.0534984	-0.97	0.3317
session: late & DMS	0.0128336	0.0713851	0.18	0.8573
Variable coding: See variable coding in statistical analysis section of Methods.

## Sheet: H
Statistics for Figure 3H (ANOVA type 3) choice history ~ 1 + session*DMS + (1 + session | mouse)
Variable	DOF	Res.DOF	F value	Pr(>|F|)
Intercept	1	336	159.866	<1e-29
session	2	15	0.3343	0.721
DMS	1	15	0.1935	0.6663
session & DMS	2	336	0.9668	0.3813
Variable coding: See variable coding in statistical analysis section of Methods.

## Sheet: I
Statistics for Figure S4C (individual coefficients) contra ~ 1 +NAc*session + (1 + session | mouse
Variable	Coef.	Std. Error	z	Pr(>|z|)
Intercept	1.03719	0.277536	3.74	0.0002
session: middle	2.19651	0.586183	3.75	0.0002
session: late	5.02426	1.65163	3.04	0.0024
NAc	0.0892482	0.492506	0.18	0.8562
session: middle & NAc	0.086445	1.04107	0.08	0.9338
session: late & NAc	0.659806	2.93425	0.22	0.8221
Variable coding: See variable coding in statistical analysis section of Methods.

## Sheet: J
Statistics for Figure S4C (ANOVA, type 3) contra ~ 1 +NAc*session + (1 + session | mouse)
Variable	DOF	Res.DOF	F value	Pr(>|F|)
Intercept	1	298	13.7017	0.0003
session	2	13	8.8945	0.0037
NAc	1	13	0.0322	0.8603
session & NAc	2	298	0.0249	0.9754
Variable coding: See variable coding in statistical analysis section of Methods.

[truncated: 14 more sheets: K, L, M, N, O, P, Q, R, S, T, U, V, W, X]
